# Supplementary material for: Immunogenicity and Protective Efficacy of a Multi-Antigen Mycobacterium tuberculosis Subunit Vaccine in Mice
Source: Vaccines (Basel). 2024 Aug 30;12(9):997. doi: 10.3390/vaccines12090997 (PMC11435920; doi:10.3390/vaccines12090997)
Supplement: Supplementary file 1 [file vaccines-12-00997-s001.zip]

Archive with 1 entries (1 files):
- vaccines-3124517-supplementary.pdf
